# Supplementary material for: GSAn: an alternative to enrichment analysis for annotating gene sets
Source: NAR Genom Bioinform. 2020 Mar 14;2(2):lqaa017. doi: 10.1093/nargab/lqaa017 (PMC7671311; doi:10.1093/nargab/lqaa017)
Supplement: lqaa017_Supplemental_Files [file lqaa017_supplemental_files.zip]

Archive with 2 entries (2 files):
- ReviewedR2_Ayllon_nar.pdf
- ReviewedR2_Ayllon_supplementary_data_nar.pdf
